# Supplementary material for: Older adult falls prevention behaviors 60 days post-discharge from an urban emergency department after treatment for a fall
Source: Inj Epidemiol. 2017 Jun 19;4:18. doi: 10.1186/s40621-017-0114-y (PMC5474391; doi:10.1186/s40621-017-0114-y)
Supplement: Additional file 1: — 60 Day Prospective Older Adult Falls Data Set and Data Dictionary. (XLSX 23 kb) [file 40621_2017_114_MOESM1_ESM.xlsx]

## Sheet: Data
study_id	triage	age	gender	ethnicity___1	ethnicity___2	ethnicity___3	ethnicity___4	ethnicity___5	ethnicity___6	insu_status	fc1	fc2	fc3	fc4	helpseek1	helpseek2	helpseek3	helpseek4	helpseek5	helpseek6	helpseek7	helpseek8	mob_receive	prevprog1	mob_contact	prevprog2	mob_attend	prog_name	prog_loc	prog_start	prog_end	prog_now	prog_sess	prog_time	prev_prog_10	sub_falls_1	sub_falls_2	sub_falls_3	sub_falls_4	sub_falls_5___0	sub_falls_5___1	sub_falls_5___2	sub_falls_5___3	sub_falls_5___4	hospital_other	fof	comments	sr_mob	mob_ver
3	13:09:00	83	2	0	1	0	0	0	0	1	0	1	2	1	1	1	0	0	0	1	1	60	0	0											2	0				0	0	0	0	0		1		0	0
4	12:11:00	69	2	0	1	0	0	0	0	1	2	1	2	0	1	0	0	0	0	1	0	7	0	0											1	0				0	0	0	0	0		3		0	0
5	13:22:00	69	1	0	1	0	0	0	0	2	2	2	2	1	1	1	0	0	0	0	1	3	1	0											3	0				0	0	0	0	0		0		0	0
6	14:38:00	82	2	1	0	0	0	0	0	1	2	2	2	2	1	1	0	0	1	0	0	7	0	0											0	0				0	0	0	0	0		1		0	0
7	14:27:00	65	2	0	1	0	0	0	0	1	0	0	2	1	1	0	0	0	0	0	1	1	0	0											0	0				0	0	0	0	0		0		0	0
8	13:10:00	69	2	0	1	0	0	0	0	2	2	999	2	2	0	0	0	0	0	1	1		1	0											0	0				0	0	0	0	0		0		0	0
9	09:30:00	67	1	0	0	0	0	0	1	1	1	2	2	1	1	0	0	0	1	0	0	30	0	0											3	0				0	0	0	0	0		1		0	0
11	08:00:00	69	1	0	0	0	0	1	0	2	0	0	2	0	0	0	0	0	0	0	0		0	0											1	0				0	0	0	0	0		0		0	0
12	12:29:00	73	2	0	1	0	0	0	0	2	1	2	1	1	0	0	0	0	0	0	0		0	0											0	0				0	0	0	0	0		0		0	0
13	14:02:00	77	2	0	0	0	0	1	0	0	0	2	2	2	0	0	0	0	0	1	0		1	0											2	0				0	0	0	0	0		0		0	0
15	15:32:00	67	2	0	1	0	0	0	0	1	2	2	1	2	1	0	0	0	0	1	1	7	1	0											4	0				0	0	0	0	0		2		0	0
16	19:09:00	66	1	0	1	0	0	0	0	2	2	1	2	1	0	0	0	0	0	0	0		1	0											4	0				0	0	0	0	0		1		0	0
17	15:48:00	65	1	0	1	0	0	0	0	1	0	0	2	0	1	0	0	0	0	0	0	3	0	0											0	0				0	0	0	0	0		0		0	0
18	16:25:00	87	2	1	0	0	0	0	0	2	2	1	2	2	1	0	0	0	0	0	0	49	1	0											0	0				0	0	0	0	0		0		0	0
19	10:11:00	68	2	1	0	0	0	0	0	1	2	2	2	1	1	1	0	0	0	1	0	7	0	0											1	0				0	0	0	0	0		1		0	0
20	13:08:00	82	2	1	0	0	0	0	0	2	1	0	1	0	1	1	0	0	0	0	1	1	0	0											1	0				0	0	0	0	0		3		0	0
21	13:08:00	65	2	1	0	0	0	0	0	0	0	0	0	0	1	1	0	0	0	0	0	28	0	0											1	0				0	0	0	0	0		0		0	0
23	13:22:00	67	2	0	1	0	0	0	0	1	1	1	2	0	1	0	1	0	0	1	0	7	0	0											3	1	2	0		0	0	0	0	0		3		0	0
27	07:15:00	66	1	0	1	0	0	0	0	0	2	999	2	0	1	0	1	1	0	0	1	30	1	0											4	0				0	0	0	0	0		0		0	0
28	09:46:00	66	1	1	0	0	0	0	0	0	2	999	2	2	1	0	0	0	0	1	0	7	1	0											3	0				0	0	0	0	0		0		0	0
29	09:26:00	68	2	1	0	0	0	0	0	2	2	1	2	2	0	0	0	1	0	1	1		0	0											0	0				0	0	0	0	0		1		0	0
30	20:21:00	71	1	1	0	0	0	0	0	1	1	0	0	0	1	1	0	0	0	0	0	7	0	0											4	1	7	1	1	1	0	0	0	0		3		0	0
31	12:19:00	75	2	0	1	0	0	0	0	1	2	2	2	0	0	0	0	0	0	1	0		0	0											0	0				0	0	0	0	0		1		0	0
32	07:48:00	72	1	0	1	0	0	0	0	0	2	2	2	2	0	0	0	0	0	0	0		0	0											4	0				0	0	0	0	0		2		0	0
33	13:22:00	66	2	0	1	0	0	0	0	2	2	0	0	0	1	1	1	0	1	1	1	30	0	1	0	0									4	1	4	0		0	0	0	0	0		3		0	0
34	12:32:00	87	2	1	0	0	0	0	0	1	2	999	2	2	1	0	0	0	0	0	1		0	0											1	0				0	0	0	0	0		0		0	0
35	19:08:00	67	1	0	1	0	0	0	0	1	2	999	2	2	0	0	0	0	0	1	0		1	0											0	0				0	0	0	0	0		0		0	0
36	17:56:00	76	1	0	0	0	0	1	0	2	0	0	0	0	0	0	0	0	0	1	0		0	0											3	0				0	0	0	0	0		1		0	0
37	14:25:00	72	2	1	0	0	0	0	0	0	2	1	2	1	1	1	0	0	0	1	1	5	0	0											3	0				0	0	0	0	0		3		0	0
38	13:38:00	68	2	0	1	0	0	0	0	1	0	1	1	0	1	0	0	0	0	0	0	1	0	0											1	1	1	1	1	0	1	0	0	0		1		0	0
39	12:46:00	75	1	1	0	0	0	0	0	2	2	2	2	2	1	0	0	0	0	1	1	7	0	0											3	0				0	0	0	0	0		0		0	0
40	15:27:00	66	2	0	1	0	0	0	0	2	1	2	2	0	0	0	0	0	0	1	0		1	0											3	0				0	0	0	0	0		1		0	0
41	15:06:00	67	2	1	0	0	0	0	0	0	1	1	0	0	1	0	0	0	0	0	0	14	0	0											1	0				0	0	0	0	0		2		0	0
42	10:40:00	76	2	0	1	0	0	0	0	2	2	1	2	1	0	0	1	1	1	1	1		0	0											4	0				0	0	0	0	0		3		0	0
44	16:28:00	77	2	0	1	0	0	0	0	0	2	2	2	2	0	0	0	0	0	0	0		1	0											0	1	1	1	1	1	0	0	0	0		0		0	0
45	14:38:00	87	1	1	0	0	0	0	0	2	1	2	1	2	0	0	0	0	0	0	0		0	0											2	0				0	0	0	0	0		0		0	0
46	12:03:00	70	1	1	0	0	0	0	0	2	2	2	2	1	1	1	0	0	0	0	1	1	0	0											3	1	2	0		0	0	0	0	0		0		0	0
47	08:19:00	68	2	0	0	1	0	0	0	0	2	1	2	0	0	0	0	0	0	1	1		1	0											4	0				0	0	0	0	0		1		0	0
48	10:04:00	68	2	0	1	0	0	0	0	1	1	2	2	0	1	1	1	1	0	0	0	14	0	0											3	0				0	0	0	0	0		2		0	0
49	12:10:00	68	2	0	1	0	0	0	0	1	2	1	2	1	1	0	0	0	0	1	1	7	1	0											0	0				0	0	0	0	0		0	As long as it does not snow and the sidewalks are clear	0	0
50	09:12:00	66	2	1	0	0	0	0	0	1	2	2	2	2	1	1	0	1	1	1	1	5	0	0											4	0				0	0	0	0	0		3		0	0
51	17:52:00	71	2	1	0	0	0	0	0	1	0	0	0	0	1	1	1	1	1	1	1	1	0	0											0	1	3	1	1	1	0	0	0	0		2	Patient is also undergoing chemotherapy, and her physician informed her that her medication would continue to cause her balance and falling issues until they could find the appropriate dosage.This is why she disagreed with all of the statements in the 'Fall Control Scale' section of the questionnaire.	0	0
52	13:13:00	85	1	1	0	0	0	0	0	0	1	2	2	2	1	0	0	0	0	0	0	2	0	0											1	0				0	0	0	0	0		1		0	0
54	07:56:00	65	2	1	0	0	0	0	0	2	2	2	2	1	0	0	0	0	0	0	0		1	0											0	0				0	0	0	0	0		0		0	0
55	14:59:00	83	2	1	0	0	0	0	0	2	2	1	2	2	1	0	0	0	0	0	1	14	0	0											0	0				0	0	0	0	0		1		0	0
56	14:51:00	73	2	1	0	0	0	0	0	0	2	2	1	2	1	1	0	0	0	1	0	1	0	0											1	0				0	0	0	0	0		1		0	0
57	19:36:00	66	2	0	1	0	0	0	0	1	2	1	2	1	1	1	0	0	1	1	1	3	1	0											3	0				0	0	0	0	0		2		0	0
59	07:30:00	79	2	1	0	0	0	0	0	0	2	2	2	0	1	1	0	0	0	1	1	49	0	0											0	0				0	0	0	0	0		2		0	0
61	14:37:00	81	2	1	0	0	0	0	0	0	1	2	2	0	1	0	0	0	0	0	0	2	0	0											0	0				0	0	0	0	0		1		0	0
62	07:43:00	69	1	0	1	0	0	0	0	1	0	0	1	0	1	0	0	0	0	0	0		0	0											0	0				0	0	0	0	0		1	feels off balance but has been doing exercise and it seems to help	0	0
64	14:28:00	68	2	1	0	0	0	0	0	2	2	2	2	2	1		1	1	1			7	0	0											2	0				0	0	0	0	0		1		0	0
65	14:11:00	72	2	0	1	0	0	0	0	1	0	2	2	2	1	1	1	0	0	1	1	7	0	0											1	0				0	0	0	0	0		999		0	0
66	17:54:00	67	2	1	0	0	0	0	0	1	1	0	1	0	1	1	1	0	0	0	0	3	0	0											3	0				0	0	0	0	0		3	back and knees prevent from being able to get up	0	0
68	14:35:00	68	2	1	0	0	0	0	0	0	2	999	2	2	1	0	0	0	0	0	0	10	0	0											0	0				0	0	0	0	0		1		0	0
71	21:24:00	86	2	0	1	0	0	0	0	2	2	1	2	1	1	0	0	0	0	0	0	2.5	0	0											4	0				0	0	0	0	0		1	She said she tried to participate in a community falls prevention program at the local senior center. It was full when she initially tried to sign up right after her fall, but she is planning to try signing up for the class again when they begin accepting new members.	0	0
72	18:38:00	71	2	1	0	0	0	0	0	1	1	2	1	0	1	0	0	0	0	0	0	7	1	0											0	0				0	0	0	0	0		999	PT and chiropractor helpful and doing energy	0	0
73	10:10:00	66	2	1	0	0	0	0	0	2	2	2	2	2	1	0	0	0	0	1	0	5	0	0											0	0				0	0	0	0	0		1	feels like it was freak accident and not medically related; was glancing at newspaper and tripped up stairs	0	0
74	09:41:00	87	1	1	0	0	0	0	0	2	2	2	2	2	0	0	1	0	0	0	0		1	0											3	0				0	0	0	0	0		1		0	0
75	20:11:00	65	2	0	1	0	0	0	0	0	2	1	2	1	0	0	0	0	0	0	0		1	0											3	0				0	0	0	0	0		0		0	0
80	13:55:00	74	2	1	0	0	0	0	0	1	2	2	2	2	1	1	0	0	0	1	1	7	1	0											0	0				0	0	0	0	0		0		0	0
81	15:42:00	66	1	0	0	0	0	1	0	0	2	0	1	0	1	1	0	0	0	1	0	7	0	0											2	0				0	0	0	0	0		3		0	0
82	18:23:00	77	1	0	1	0	0	0	0	1	2	2	2	0	1	0	0	0	0	0	0		0	0											3	0				0	0	0	0	0		0		0	0
83	16:17:00	76	1	0	1	0	0	0	0	2	2	2	2	2	1	1	0	0	0	1	1	60	1	0											3	1	2	0		0	0	0	0	0		1		0	0
84	12:18:00	67	2	1	0	0	0	0	0	2	2	2	2	2	0	0	0	0	0	0	0		0	0											0	0				0	0	0	0	0		0		0	0
85	10:49:00	69	2	0	1	0	0	0	0	2	2	2	2	2	1	0	0	0	0	0	0	10	0	0											0	0				0	0	0	0	0		0	received information about falling from BMC 3 weeks ago	0	0
86	18:46:00	75	2	0	1	0	0	0	0	1	1	2	1	1	1	1	1	0	0	1	1	11	0	0											0	1	2	1	1	1	0	0	0	0		3		0	0
87	17:12:00	70	2	0	1	0	0	0	0	0	2	2	1	2	0	0	1	0	0	0	0		0	0											4	0				0	0	0	0	0		2		0	0
91	12:57:00	69	2	0	1	0	0	0	0	2	1	1	0	1	1	0	0	0	0	0	0	25	0	0											1	0				0	0	0	0	0		1	wishes there were more programs for 65+ year olds in the evenings since she is not retired and cannot attend pograms in the daytime	0	0
92	12:14:00	76	2	0	1	0	0	0	0	1	2	1	2	1	0	0	0	0	0	1	1		0	0											3	0				0	0	0	0	0		3		0	0
93	05:16:00	72	2	0	1	0	0	0	0	2	2	2	1	0	1	1	1	0	0	0	0	14	1	0											4	0				0	0	0	0	0		999		0	0
95	15:48:00	65	2	0	1	0	0	0	0	1	2	2	2	0	1	0	0	0	0	0	0	8	0	0											0	0				0	0	0	0	0		3		0	0
96	10:11:00	74	2	0	1	0	0	0	0	0	1	0	2	0	1	1	0	1	0	1	1	7	1	1	0	0									4	1	1	1	1	0	0	0	0	1	Milton Hospital	3		0	0
98	08:35:00	88	2	0	1	0	0	0	0	2	2	2	2		1	0	1	1	0	1	1	5	0	0											1	0				0	0	0	0	0		0
99	15:23:00	75	2	0	1	0	0	0	0	1	2	2	2	0	1	1	1	0	0	1	1	5	1	0											3	0				0	0	0	0	0		3		0	0
100	12:36:00	66	2	0	1	0	0	0	0	1	2	2	2	1	0	0	0	0	1	0	0		0	0											0	0				0	0	0	0	0		0		0	0
101	14:21:00	68	2	0	1	0	0	0	0	2	2	0	2	2	1	0	0	0	1	0	0	4	1	0											0	1	1	0		0	0	0	0	0		2		0	0
102	15:00:00	72	1	0	1	0	0	0	0	2	2	0	2		1	1	0	0	1	0	0	4	0	0											3	0				0	0	0	0	0		1		0	0
104	10:43:00	83	2	1	0	0	0	0	0	2	2	1	2	2	0	1	0	0	0	1	0		0	0											0	0				0	0	0	0	0		1		0	0
107	16:37:00	76	2	0	1	0	0	0	0	1	1	2	1	1	1	0	0	0	0	0	0	3	0	0											4	0				0	0	0	0	0		1		0	0
109	08:37:00	66	2	0	1	0	0	0	0	2	0	1	2	0	1	1	1	1	0	1	1	5	0	0											4	1	1	1	1	1	0	0	0	0		3	fall resulted in surgery for broken hip and fractured neck; would like information about the BMC MOB program	0	0
111	18:01:00	69	2	0	1	0	0	0	0	2	0	2	2	0	0	1	0	0	0	1	0		0	0											0	0				0	0	0	0	0		3	The only thing that will prevent me from falling is if the city will FIX THE SIDEWALKS! I only fall on the sidewalks!	0	0
112	10:47:00	66	2	1	0	0	0	0	0	2	1	2	2	2	1	0	1	0	0	1	0	7	0	0											3	0				0	0	0	0	0		0	not afraid of falling over; participating in other exercise problems such as swimming and yoga to help with balance and strengthening; believes original fall may have been syncopal	0	0
113	15:28:00	79	2	1	0	0	0	0	0	2	2	999	2	2	1	1	0	0	0	0	0	7	0	0											0	0				0	0	0	0	0		1	accident tripped on a wire on the side walk and had never fallen before	0	0
114	14:54:00	68	2	0	1	0	0	0	0	2	2	2	2	0	1	0	0	0	0	0	0	7	0	0											0	0				0	0	0	0	0		1		0	0
115	10:19:00	79	2	1	0	0	0	0	0	1	2	0	2	2	1	1	0	0	1	0	0	1	0	0											3	0				0	0	0	0	0		3		0	0
116	08:30:00	68	2	1	0	0	0	0	0	0	1	2	2	1	0	0	1	0	0	1	1		1	0											4	0				0	0	0	0	0		1		0	0
117	06:09:00	72	2	0	1	0	0	0	0	2	2	2	2	2	1	1	1	0	1	1	1	2	1	0											1	0				0	0	0	0	0		0		0	0

## Sheet: Data Dictionary
Variable / Field Name	Field Label	Choices
study_id	Study ID	Free text
triage	Time of Triage	Free text, 24 hour clock
age	Age	Free text, number
gender	Gender	1, Male | 2, Female
ethnicity	Race/Ethnicity	1, White | 2, Black/African American | 3, Asian | 4, American Indian | 5, Hispanic/Latino | 6, Other
insu_status	Insurance Status	0, Medicare Only | 1, Medicare + Medicaid/Free Care | 2, Medicare + Private Insurance
fc1	I can reduce my risk of falling	2, Agree | 1, Don't know, not sure | 0, Disagree | 999, Don't Worry (applicable to #2 only)
fc2	I can overcome my worry about falling	2, Agree | 1, Don't know, not sure | 0, Disagree | 999, Don't Worry (applicable to #2 only)
fc3	There are things I can do to keep myself from falling	2, Agree | 1, Don't know, not sure | 0, Disagree | 999, Don't Worry (applicable to #2 only)
fc4	Falling is something that I can control	2, Agree | 1, Don't know, not sure | 0, Disagree | 999, Don't Worry (applicable to #2 only)
helpseek1	Since you were discharged on ______[date] for your fall injury, have you spoken to a healthcare provider(s) about the fall you had?	1, Yes | 0, No
helpseek2	During the last two months, have you talked to your healthcare provider(s) about things you can do to reduce your chance of falling?	1, Yes | 0, No
helpseek3	During the last two months, have you talked with your healthcare provider(s) about how your medications might influence your chance of falling?	1, Yes | 0, No
helpseek4	During the last two months, have you talked with your pharmacist about how your medications might influence your chance of falling?	1, Yes | 0, No
helpseek5	During the last two months, have you talked with your healthcare providers, including eye doctor or optometrist, about how your vision might influence your chance of falling?	1, Yes | 0, No
helpseek6	During the last two months, have you talked with family members about things you can do to reduce your chance of falling?	1, Yes | 0, No
helpseek7	During the last two months, have you talked with friends about things you can do to reduce your chance of falling?	1, Yes | 0, No
helpseek8	Can you recall how many days after you were discharged from the hospital on _______[date] that you spoke to your healthcare provider about the fall you had?	Free text
mob_receive	Do you recall whether you received information about the BMC Matter of Balance falls prevention program when you were discharged from the hospital/ED two months ago on dd/mm/year?	1, Yes | 0, No
prevprog1	During the last two months, have you contacted or attempted to contact a falls prevention program offered in your community?	1, Yes | 0, No
mob_contact	Did you attempt to contact the Matter of Balance program at Boston Medical Center?	1, Yes | 0, No
prevprog2	During the last two months, have you participated in any community-based falls prevention programs or exercise programs, such as Tai Chi, Stepping On, or Matter of Balance?	1, Yes | 0, No
mob_attend	Did you participate in BMC's Matter of Balance program?	1, Yes | 0, No
prog_name	What was the name of the program?	Free text
prog_loc	In what zip code did the program meet?	Free text, number
prog_start	When did you start the program?	Free text,
prog_end	When did the program end?	Free text
prog_now	Are you attending the program now?	1, Yes | 0, No
prog_sess	How many times have you gone to the program? In other words, how many sessions of this program have you attended?	Free text, number
prog_time	Usually, for how many minutes did/does the program session last?	Free text, number
prev_prog_10	How likely is it that you will participate in a community-based fall prevention program in the next year? Would you say that it is very unlikely, somewhat unlikely, neither likely nor unlikely, somewhat likely, or very likely?	0, very unlikely | 1, somewhat unlikely | 2, neither likely nor unlikely | 3, somewhat likely | 4, very likely
sub_falls_1	Since you were enrolled in this study two months ago, on [mm/dd/year], have you had any additional falls?	1, Yes | 0, No
sub_falls_2	About how many times have you fallen in the last two months, since [mm/dd/year]?	Free text, number
sub_falls_3	Did any of the falls you had in the last two months, since dd/mm/year require medical attention?	1, Yes | 0, No
sub_falls_4	Did you receive medical attention at an emergency room?	1, Yes | 0, No
sub_falls_5	In which emergency departments did you receive medical attention for falls during the last two months, since mm/dd/year?	0, BMC | 1, MGH | 2, B&W | 3, BI | 4, Other
hospital_other	If other, which hospital?	Free text
fof	In general, are you afraid of falling over?	3, very much | 2, quite a bit | 1, a little | 0, not at all | 999, not sure
comments	Comments	Free text
sr_mob	Self Report Matter of Balance?	1, Yes | 0, No
mob_ver	MOB participation documented?	1, Yes | 0, No
